# Supplementary material for: Binding of MAP3773c Protein of Mycobacterium avium subsp. paratuberculosis in the Mouse Ferroportin1 Coding Region
Source: Int J Mol Sci. 2024 Nov 26;25(23):12687. doi: 10.3390/ijms252312687 (PMC11641199; doi:10.3390/ijms252312687)
Supplement: Supplementary file 1 [file ijms-25-12687-s001.zip]

Archive with 2 entries (1 files):
- ijms-3290251-supplementary/8443/
- ijms-3290251-supplementary/8443/8443.ab1
